# Supplementary material for: Discrete Motor Coordinates for Vowel Production
Source: PLoS One. 2013 Nov 14;8(11):e80373. doi: 10.1371/journal.pone.0080373 (PMC3828404; doi:10.1371/journal.pone.0080373)
Supplement: Dataset S1 — Compressed audio (wav) files of Spanish vowels for 3 participants. (ZIP) [file pone.0080373.s001.zip]

Archive with 3 entries (3 files):
- sound_P1.wav
- sound_P2.wav
- sound_P3.wav
