# Supplementary material for: Discrete Motor Coordinates for Vowel Production
Source: PLoS One. 2013 Nov 14;8(11):e80373. doi: 10.1371/journal.pone.0080373 (PMC3828404; doi:10.1371/journal.pone.0080373)
Supplement: Dataset S3 — Compressed jaw transducer signals corresponding to S1 audio files. (ZIP) [file pone.0080373.s003.zip]

Archive with 3 entries (3 files):
- jaw_P1.wav
- jaw_P2.wav
- jaw_P3.wav
